# Supplementary material for: Health Related Values and Preferences Regarding Meat Intake: A Cross-Sectional Mixed-Methods Study
Source: Int J Environ Res Public Health. 2021 Nov 4;18(21):11585. doi: 10.3390/ijerph182111585 (PMC8582724; doi:10.3390/ijerph182111585)
Supplement: Supplementary file 1 [file ijerph-18-11585-s001.zip]

Archive with 1 entries (1 files):
- ijerph-1430263-supplementary.pdf
